# Supplementary material for: Preparation, Reaction Kinetics, and Properties of Polyester Foams Using Water Produced by the Reaction as a Foaming Agent
Source: Polymers (Basel). 2025 May 6;17(9):1266. doi: 10.3390/polym17091266 (PMC12074305; doi:10.3390/polym17091266)
Supplement: Supplementary file 1 [file polymers-17-01266-s001.zip]

Archive with 1 entries (1 files):
- polymers-3584799-supplementary.pdf
